# Supplementary material for: Effects of peanut shells serving as a carbon source and microbial carrier on bacterial community structure in Penaeus vannamei culture water
Source: Front Microbiol. 2026 Apr 10;17:1778957. doi: 10.3389/fmicb.2026.1778957 (PMC13106462; doi:10.3389/fmicb.2026.1778957)
Supplement: Supplementary file 1 [file Table_1.XLSX]

## Sheet: 显著KO功能详细分析报告
KO	Description	log2FC	pvalue	FoldChange	Regulation	Function_Category	EC_Number
K07133	None	1.131	0.0001	2.19	UP	Other function	No EC number
K06976	None	1.247	0.0004	2.37	UP	Other function	No EC number
K03432	proteasome alpha subunit [EC:3.4.25.1]	1.302	0.0004	2.47	UP	Other function	[EC:3.4.25.1]
K13571	proteasome accessory factor A [EC:6.3.2.-]	1.3	0.0005	2.46	UP	Other function	[EC:6.3.2.-]
K13570	prokaryotic ubiquitin-like protein Pup	1.3	0.0005	2.46	UP	Other function	No EC number
K08256	phosphatidylinositol alpha-mannosyltransferase [EC:2.4.1.57]	1.205	0.0005	2.31	UP	Transferase	[EC:2.4.1.57]
K13527	proteasome-associated ATPase	1.3	0.0005	2.46	UP	Other function	No EC number
K03433	proteasome beta subunit [EC:3.4.25.1]	1.297	0.0005	2.46	UP	Other function	[EC:3.4.25.1]
K08100	bilirubin oxidase [EC:1.3.3.5]	1.733	0.0006	3.32	UP	Oxidase	[EC:1.3.3.5]
K07067	DNA integrity scanning protein	1.252	0.0006	2.38	UP	Other function	No EC number
K00373	nitrate reductase 1, delta subunit [EC:1.7.99.4]	1.1	0.0007	2.14	UP	Reductase	[EC:1.7.99.4]
K01182	oligo-1,6-glucosidase [EC:3.2.1.10]	1.155	0.001	2.23	UP	Other function	[EC:3.2.1.10]
K00230	protoporphyrinogen oxidase [EC:1.3.3.4]	1.045	0.0013	2.06	UP	Oxidase	[EC:1.3.3.4]
K01478	arginine deiminase [EC:3.5.3.6]	1	0.0028	2	UP	Other function	[EC:3.5.3.6]
K10094	nickel transport system substrate-binding protein	2.741	0.0036	6.69	UP	Transporter	No EC number
K03388	heterodisulfide reductase subunit A [EC:1.8.98.1]	2.39	0.0056	5.24	UP	Reductase	[EC:1.8.98.1]
K03918	L-lysine 6-transaminase [EC:2.6.1.36]	1.59	0.0062	3.01	UP	Other function	[EC:2.6.1.36]
K07803	zinc resistance-associated protein	2.752	0.007	6.74	UP	Other function	No EC number
K14949	serine/threonine-protein kinase PknG [EC:2.7.11.1]	1.601	0.0078	3.03	UP	Kinase	[EC:2.7.11.1]
K14136	phosphoribose diphosphate:decaprenyl-phosphate phosphoribosyltransferase	1.606	0.0078	3.04	UP	Transferase	No EC number
K06922	None	1.61	0.0078	3.05	UP	Other function	No EC number
K07653	two-component system, OmpR family, sensor histidine kinase MprB [EC:2.7.13.3]	1.534	0.0083	2.9	UP	Kinase	[EC:2.7.13.3]
K00374	nitrate reductase 1, gamma subunit [EC:1.7.99.4]	1.336	0.0086	2.52	UP	Reductase	[EC:1.7.99.4]
K01708	galactarate dehydratase [EC:4.2.1.42]	1.4	0.0094	2.64	UP	Other function	[EC:4.2.1.42]
K01267	aspartyl aminopeptidase [EC:3.4.11.21]	1.47	0.0099	2.77	UP	Other function	[EC:3.4.11.21]
K10201	N-acetylglucosamine transport system permease protein	1.621	0.0106	3.08	UP	Transporter	No EC number
K10202	N-acetylglucosamine transport system permease protein	1.621	0.0106	3.08	UP	Transporter	No EC number
K09251	putrescine aminotransferase [EC:2.6.1.82]	1.611	0.0106	3.05	UP	Transferase	[EC:2.6.1.82]
K01210	glucan 1,3-beta-glucosidase [EC:3.2.1.58]	1.571	0.0106	2.97	UP	Other function	[EC:3.2.1.58]
K08368	MFS transporter, putative metabolite transport protein	1.624	0.0106	3.08	UP	Transporter	No EC number
K09704	hypothetical protein	1.592	0.0106	3.01	UP	Other function	No EC number
K10200	N-acetylglucosamine transport system substrate-binding protein	1.617	0.0106	3.07	UP	Transporter	No EC number
K00984	streptomycin 3"-adenylyltransferase [EC:2.7.7.47]	1.576	0.0106	2.98	UP	Transferase	[EC:2.7.7.47]
K13540	precorrin-2 C20-methyltransferase / precorrin-3B C17-methyltransferase [EC:2.1.1.130 2.1.1.131]	1.341	0.0106	2.53	UP	Transferase	No EC number
K01318	glutamyl endopeptidase [EC:3.4.21.19]	1.596	0.0106	3.02	UP	Other function	[EC:3.4.21.19]
K00103	L-gulonolactone oxidase [EC:1.1.3.8]	1.593	0.0106	3.02	UP	Oxidase	[EC:1.1.3.8]
K06605	myo-inositol catabolism protein IolH	1.594	0.0106	3.02	UP	Other function	No EC number
K05275	pyridoxine 4-dehydrogenase [EC:1.1.1.65]	1.621	0.0106	3.08	UP	Dehydrogenase	[EC:1.1.1.65]
K01167	ribonuclease T1 [EC:3.1.27.3]	1.568	0.0106	2.96	UP	Other function	[EC:3.1.27.3]
K06926	None	1.737	0.0123	3.33	UP	Other function	No EC number
K13671	alpha-1,2-mannosyltransferase [EC:2.4.1.-]	1.517	0.0144	2.86	UP	Transferase	[EC:2.4.1.-]
K07009	None	1.274	0.0148	2.42	UP	Other function	No EC number
K01218	mannan endo-1,4-beta-mannosidase [EC:3.2.1.78]	1.147	0.0166	2.21	UP	Other function	[EC:3.2.1.78]
K07316	adenine-specific DNA-methyltransferase [EC:2.1.1.72]	1.52	0.0171	2.87	UP	Transferase	[EC:2.1.1.72]
K02768	PTS system, fructose-specific IIA component [EC:2.7.1.69]	1.118	0.0173	2.17	UP	Other function	[EC:2.7.1.69]
K04082	molecular chaperone HscB	1.527	0.0177	2.88	UP	Other function	No EC number
K04044	molecular chaperone HscA	1.5	0.0183	2.83	UP	Other function	No EC number
K13963	serpin B	1.056	0.0185	2.08	UP	Other function	No EC number
K03274	ADP-L-glycero-D-manno-heptose 6-epimerase [EC:5.1.3.20]	1.357	0.0188	2.56	UP	Other function	[EC:5.1.3.20]
K00675	N-hydroxyarylamine O-acetyltransferase [EC:2.3.1.118]	1.161	0.0196	2.24	UP	Transferase	[EC:2.3.1.118]
K00635	diacylglycerol O-acyltransferase [EC:2.3.1.20]	1.203	0.0203	2.3	UP	Transferase	[EC:2.3.1.20]
K00018	glycerate dehydrogenase [EC:1.1.1.29]	1.522	0.0209	2.87	UP	Dehydrogenase	[EC:1.1.1.29]
K00980	glycerol-3-phosphate cytidylyltransferase [EC:2.7.7.39]	1.057	0.0209	2.08	UP	Transferase	[EC:2.7.7.39]
K14727	3-oxoadipate enol-lactonase / 4-carboxymuconolactone decarboxylase [EC:3.1.1.24 4.1.1.44]	1.696	0.0211	3.24	UP	Other function	No EC number
K00148	glutathione-independent formaldehyde dehydrogenase [EC:1.2.1.46]	1.532	0.0215	2.89	UP	Dehydrogenase	[EC:1.2.1.46]
K02803	PTS system, N-acetylglucosamine-specific IIB component [EC:2.7.1.69]	1.098	0.0223	2.14	UP	Other function	[EC:2.7.1.69]
K11045	cAMP factor	1.627	0.0233	3.09	UP	Other function	No EC number
K01957	glutamyl-tRNA (Gln) amidotransferase [EC:6.3.5.-]	1.627	0.0234	3.09	UP	Transferase	[EC:6.3.5.-]
K10775	phenylalanine ammonia-lyase [EC:4.3.1.24]	1.627	0.0234	3.09	UP	Lyase	[EC:4.3.1.24]
K01195	beta-glucuronidase [EC:3.2.1.31]	1.575	0.0235	2.98	UP	Other function	[EC:3.2.1.31]
K02777	PTS system, glucose-specific IIA component [EC:2.7.1.69]	1.061	0.0235	2.09	UP	Other function	[EC:2.7.1.69]
K13016	UDP-D-GlcNAcA oxidase [EC:1.1.1.-]	1.628	0.0243	3.09	UP	Oxidase	[EC:1.1.1.-]
K02190	sirohydrochlorin cobaltochelatase [EC:4.99.1.3]	2.419	0.0243	5.35	UP	Other function	[EC:4.99.1.3]
K01584	arginine decarboxylase [EC:4.1.1.19]	1.398	0.0244	2.64	UP	Other function	[EC:4.1.1.19]
K00504	peptidylglycine monooxygenase [EC:1.14.17.3]	1.735	0.0249	3.33	UP	Other function	[EC:1.14.17.3]
K01222	6-phospho-beta-glucosidase [EC:3.2.1.86]	1.521	0.025	2.87	UP	Other function	[EC:3.2.1.86]
K06350	antagonist of KipI	1.678	0.0253	3.2	UP	Other function	No EC number
K01917	glutathionylspermidine synthase [EC:6.3.1.8]	1.757	0.0254	3.38	UP	Synthase	[EC:6.3.1.8]
K00467	lactate 2-monooxygenase [EC:1.13.12.4]	1.745	0.0255	3.35	UP	Other function	[EC:1.13.12.4]
K05791	tellurium resistance protein TerZ	1.017	0.0256	2.02	UP	Other function	No EC number
K09776	hypothetical protein	1.745	0.0258	3.35	UP	Other function	No EC number
K00153	NAD/factor-dependent formaldehyde dehydrogenase [EC:1.2.1.66];S-(hydroxymethyl)mycothiol dehydrogenase [EC:1.1.1.306]	1.4	0.026	2.64	UP	Dehydrogenase	[EC:1.2.1.66]
K01252	enterobactin isochorismatase [EC:3.3.2.1]	1.472	0.0261	2.77	UP	Other function	[EC:3.3.2.1]
K07791	anaerobic C4-dicarboxylate transporter DcuA	1.354	0.0271	2.56	UP	Transporter	No EC number
K00378	hydroxylamine reductase [EC:1.7.-.-]	2.179	0.0272	4.53	UP	Reductase	[EC:1.7.-.-]
K13006	UDP-perosamine 4-acetyltransferase [EC:2.3.1.-]	2.544	0.0272	5.83	UP	Transferase	[EC:2.3.1.-]
K07285	outer membrane lipoprotein	2.137	0.0272	4.4	UP	Membrane protein	No EC number
K03761	MFS transporter, MHS family, alpha-ketoglutarate permease	1.266	0.0283	2.4	UP	Transporter	No EC number
K09607	immune inhibitor A [EC:3.4.24.-]	1.398	0.0283	2.64	UP	Other function	[EC:3.4.24.-]
K09981	hypothetical protein	1.019	0.0291	2.03	UP	Other function	No EC number
K07150	None	1.365	0.03	2.58	UP	Other function	No EC number
K07396	putative protein-disulfide isomerase	1.509	0.0303	2.85	UP	Isomerase	No EC number
K02099	AraC family transcriptional regulator, arabinose operon regulatory protein	1.425	0.0313	2.69	UP	Other function	No EC number
K14048	urease subunit gamma/beta [EC:3.5.1.5]	1.241	0.0335	2.36	UP	Other function	[EC:3.5.1.5]
K02482	two-component system, NtrC family, sensor kinase [EC:2.7.13.3]	1.163	0.0377	2.24	UP	Kinase	[EC:2.7.13.3]
K07178	RIO kinase 1 [EC:2.7.11.1]	1.213	0.0402	2.32	UP	Kinase	[EC:2.7.11.1]
K01648	ATP citrate (pro-S)-lyase [EC:2.3.3.8]	1.584	0.0491	3	UP	Lyase	[EC:2.3.3.8]
K09024	putative flavin reductase RutF [EC:1.5.1.-]	-1.015	0.0001	0.49	Down	Reductase	[EC:1.5.1.-]
K01932	None	-1.221	0.0006	0.43	Down	Other function	No EC number
K00247	fumarate reductase subunit D [EC:1.3.99.1];fumarate reductase subunit D	-1.145	0.0007	0.45	Down	Reductase	[EC:1.3.99.1]
K03780	L(+)-tartrate dehydratase beta subunit [EC:4.2.1.32]	-1.566	0.0008	0.34	Down	Other function	[EC:4.2.1.32]
K03779	L(+)-tartrate dehydratase alpha subunit [EC:4.2.1.32]	-1.566	0.0008	0.34	Down	Other function	[EC:4.2.1.32]
K00245	fumarate reductase iron-sulfur protein [EC:1.3.99.1];fumarate reductase iron-sulfur subunit [EC:1.3.99.1]	-1.154	0.0008	0.45	Down	Reductase	[EC:1.3.99.1]
K00246	fumarate reductase subunit C;fumarate reductase subunit C [EC:1.3.99.1]	-1.14	0.0008	0.45	Down	Reductase	[EC:1.3.99.1]
K07505	hypothetical protein	-1.576	0.0009	0.34	Down	Other function	No EC number
K07824	benzoate 4-monooxygenase [EC:1.14.13.12]	-1.554	0.001	0.34	Down	Other function	[EC:1.14.13.12]
K14578	naphthalene 1,2-dioxygenase system ferredoxin subunit	-1.094	0.001	0.47	Down	Other function	No EC number
K01769	guanylate cyclase, other [EC:4.6.1.2]	-1.551	0.0011	0.34	Down	Other function	[EC:4.6.1.2]
K01253	microsomal epoxide hydrolase [EC:3.3.2.9]	-1.044	0.0011	0.48	Down	Hydrolase	[EC:3.3.2.9]
K07474	phage terminase small subunit	-2.91	0.0012	0.13	Down	Other function	No EC number
K00613	glycine amidinotransferase [EC:2.1.4.1]	-1.247	0.0013	0.42	Down	Transferase	[EC:2.1.4.1]
K13992	photosynthetic reaction center cytochrome c subunit	-1.235	0.0015	0.42	Down	Other function	No EC number
K12112	evolved beta-galactosidase subunit beta	-1.523	0.0017	0.35	Down	Other function	No EC number
K12113	LacI family transcriptional regulator, ebg operon repressor	-1.523	0.0017	0.35	Down	Other function	No EC number
K01101	4-nitrophenyl phosphatase [EC:3.1.3.41]	-1.501	0.0028	0.35	Down	Other function	[EC:3.1.3.41]
K05827	lysine biosynthesis protein LysX	-1.741	0.0028	0.3	Down	Other function	No EC number
K10797	2-enoate reductase [EC:1.3.1.31]	-2.543	0.003	0.17	Down	Reductase	[EC:1.3.1.31]
K00385	anaerobic sulfite reductase subunit C [EC:1.8.1.-]	-2.905	0.003	0.13	Down	Reductase	[EC:1.8.1.-]
K12111	evolved beta-galactosidase subunit alpha [EC:3.2.1.23]	-1.353	0.0038	0.39	Down	Other function	[EC:3.2.1.23]
K00397	anaerobic dimethyl sulfoxide reductase [EC:1.8.99.-]	-1.279	0.004	0.41	Down	Reductase	[EC:1.8.99.-]
K10711	GntR family transcriptional regulator, frlABCD operon transcriptional regulator	-2.121	0.0041	0.23	Down	Other function	No EC number
K01677	fumarate hydratase subunit alpha [EC:4.2.1.2]	-1.847	0.0047	0.28	Down	Other function	[EC:4.2.1.2]
K01678	fumarate hydratase subunit beta [EC:4.2.1.2]	-1.84	0.0047	0.28	Down	Other function	[EC:4.2.1.2]
K10915	CAI-1 autoinducer synthase [EC:2.3.-.-]	-1.262	0.0056	0.42	Down	Synthase	[EC:2.3.-.-]
K07311	Tat-targeted selenate reductase subunit YnfG;putative dimethyl sulfoxide reductase subunit YnfG (DMSO reductase iron-sulfur subunit)	-1.221	0.0059	0.43	Down	Reductase	No EC number
K13041	two-component system, LuxR family, response regulator TtrR	-1.221	0.0059	0.43	Down	Other function	No EC number
K13811	3'-phosphoadenosine 5'-phosphosulfate synthase [EC:2.7.7.4 2.7.1.25]	-3.31	0.0059	0.1	Down	Synthase	No EC number
K00624	carnitine O-acetyltransferase [EC:2.3.1.7]	-1.221	0.0059	0.43	Down	Transferase	[EC:2.3.1.7]
K02795	PTS system, mannose-specific IIC component	-2.692	0.0061	0.15	Down	Other function	No EC number
K02794	PTS system, mannose-specific IIB component [EC:2.7.1.69]	-2.765	0.0061	0.15	Down	Other function	[EC:2.7.1.69]
K04031	ethanolamine utilization protein EutS	-1.391	0.0062	0.38	Down	Other function	No EC number
K04029	ethanolamine utilization protein EutP	-1.458	0.0062	0.36	Down	Other function	No EC number
K12940	aminobenzoyl-glutamate utilization protein A	-1.321	0.0062	0.4	Down	Other function	No EC number
K08225	MFS transporter, ENTS family, enterobactin (siderophore) exporter	-3.509	0.0077	0.09	Down	Transporter	No EC number
K13810	transaldolase / glucose-6-phosphate isomerase [EC:2.2.1.2 5.3.1.9]	-1.637	0.0078	0.32	Down	Isomerase	No EC number
K00483	4-hydroxyphenylacetate-3-hydroxylase large chain [EC:1.14.13.3]	-1.569	0.0078	0.34	Down	Other function	[EC:1.14.13.3]
K00369	nitrate reductase [EC:1.7.99.4]	-3.376	0.0093	0.1	Down	Reductase	[EC:1.7.99.4]
K08153	MFS transporter, DHA1 family, multidrug resistance protein	-1.461	0.0102	0.36	Down	Transporter	No EC number
K00194	acetyl-CoA decarbonylase/synthase complex subunit delta;carbon-monoxide dehydrogenase delta subunit [EC:1.2.99.2]	-1.874	0.0103	0.27	Down	Dehydrogenase	[EC:1.2.99.2]
K02598	nitrite transporter NirC	-1.685	0.0104	0.31	Down	Transporter	No EC number
K07477	translin	-1.695	0.0104	0.31	Down	Other function	No EC number
K04023	ethanolamine transporter	-2.262	0.0104	0.21	Down	Transporter	No EC number
K08478	phosphoglycerate transport regulatory protein PgtC	-1.222	0.0105	0.43	Down	Transporter	No EC number
K08476	two-component system, NtrC family, phosphoglycerate transport system response regulator PgtA	-1.222	0.0105	0.43	Down	Transporter	No EC number
K08475	two-component system, NtrC family, phosphoglycerate transport system sensor histidine kinase PgtB [EC:2.7.13.3]	-1.222	0.0105	0.43	Down	Transporter	[EC:2.7.13.3]
K00313	electron transfer flavoprotein-quinone oxidoreductase [EC:1.5.5.-]	-1.118	0.0108	0.46	Down	Reductase	[EC:1.5.5.-]
K03855	ferredoxin like protein	-1.118	0.0112	0.46	Down	Other function	No EC number
K10940	outer membrane protein OmpT	-1.221	0.012	0.43	Down	Membrane protein	No EC number
K01355	omptin [EC:3.4.23.49]	-1.618	0.0122	0.33	Down	Other function	[EC:3.4.23.49]
K14666	N-acetylglucosaminyltransferase [EC:2.4.1.-]	-1.523	0.013	0.35	Down	Transferase	[EC:2.4.1.-]
K00387	sulfite oxidase [EC:1.8.3.1]	-1.926	0.0135	0.26	Down	Oxidase	[EC:1.8.3.1]
K05826	lysine biosynthesis protein LysW	-1.669	0.0142	0.31	Down	Other function	No EC number
K02827	quinol oxidase polypeptide I [EC:1.9.3.-];cytochrome aa3-600 menaquinol oxidase subunit I [EC:1.10.3.12]	-1.497	0.0147	0.35	Down	Oxidase	[EC:1.9.3.-]
K02826	cytochrome aa3-600 menaquinol oxidase subunit II [EC:1.10.3.12];quinol oxidase polypeptide II [EC:1.9.3.-]	-1.497	0.0147	0.35	Down	Oxidase	[EC:1.10.3.12]
K00689	dextransucrase [EC:2.4.1.5]	-1.382	0.0148	0.38	Down	Other function	[EC:2.4.1.5]
K09155	hypothetical protein	-1.585	0.015	0.33	Down	Other function	No EC number
K07533	foldase protein PrsA [EC:5.2.1.8]	-1.774	0.0151	0.29	Down	Other function	[EC:5.2.1.8]
K05796	electron transport protein HydN	-2.169	0.0158	0.22	Down	Transporter	No EC number
K06021	phosphate-transporting ATPase [EC:3.6.3.27]	-1.306	0.0163	0.4	Down	Transporter	[EC:3.6.3.27]
K14591	protein AroM	-1.306	0.0163	0.4	Down	Other function	No EC number
K01249	DNA glycosylase [EC:3.2.2.-]	-1.409	0.0163	0.38	Down	Other function	[EC:3.2.2.-]
K14659	chitooligosaccharide deacetylase [EC:3.5.1.-]	-1.436	0.0166	0.37	Down	Other function	[EC:3.5.1.-]
K12136	hydrogenase-4 component A [EC:1.-.-.-]	-1.361	0.0167	0.39	Down	Other function	[EC:1.-.-.-]
K12138	hydrogenase-4 component C [EC:1.-.-.-]	-1.361	0.0167	0.39	Down	Other function	[EC:1.-.-.-]
K13629	D-serine transporter	-1.361	0.0167	0.39	Down	Transporter	No EC number
K12145	hydrogenase-4 component J [EC:1.-.-.-]	-1.361	0.0167	0.39	Down	Other function	[EC:1.-.-.-]
K12143	hydrogenase-4 component H	-1.361	0.0167	0.39	Down	Other function	No EC number
K08161	MFS transporter, DHA1 family, multidrug resistance protein	-1.675	0.0171	0.31	Down	Transporter	No EC number
K03716	spore photoproduct lyase [EC:4.1.99.14];spore photoproduct lyase [EC:4.1.99.-]	-1.745	0.0171	0.3	Down	Lyase	[EC:4.1.99.14]
K01622	fructose 1,6-bisphosphate aldolase/phosphatase [EC:4.1.2.13 3.1.3.11]	-1.659	0.0171	0.32	Down	Other function	No EC number
K04032	ethanolamine utilization cobalamin adenosyltransferase [EC:2.5.1.17]	-1.087	0.0177	0.47	Down	Transferase	[EC:2.5.1.17]
K14658	nodulation protein A [EC:2.3.1.-]	-1.415	0.0178	0.38	Down	Other function	[EC:2.3.1.-]
K00926	carbamate kinase [EC:2.7.2.2]	-1.265	0.0188	0.42	Down	Kinase	[EC:2.7.2.2]
K01234	neopullulanase [EC:3.2.1.135]	-1.438	0.0188	0.37	Down	Other function	[EC:3.2.1.135]
K02573	ferredoxin-type protein NapG	-1.23	0.0192	0.43	Down	Other function	No EC number
K14762	ribosome-associated protein	-1.05	0.0203	0.48	Down	Ribosomal protein	No EC number
K03675	glutaredoxin 2	-3.74	0.0208	0.07	Down	Other function	No EC number
K09129	hypothetical protein	-1.588	0.0212	0.33	Down	Other function	No EC number
K03444	MFS transporter, SP family, sugar porter, other	-2.114	0.0215	0.23	Down	Transporter	No EC number
K10828	quaternary-amine-transporting ATPase [EC:3.6.3.32]	-1.256	0.0221	0.42	Down	Transporter	[EC:3.6.3.32]
K05348	2-hydroxycinnamic acid beta-D-glucosylisomelase [EC:5.2.1.-]	-3.348	0.0232	0.1	Down	Other function	[EC:5.2.1.-]
K08357	tetrathionate reductase subunit A	-1.441	0.0244	0.37	Down	Reductase	No EC number
K06416	stage V sporulation protein S	-1.649	0.0244	0.32	Down	Other function	No EC number
K03478	hypothetical protein	-1.444	0.0244	0.37	Down	Other function	No EC number
K12528	putative selenate reductase molybdopterin-binding subunit	-1.221	0.0249	0.43	Down	Reductase	No EC number
K07257	spore coat polysaccharide biosynthesis protein SpsF	-1.023	0.0272	0.49	Down	Other function	No EC number
K08325	NADP-dependent alcohol dehydrogenase [EC:1.1.-.-]	-1.078	0.0272	0.47	Down	Dehydrogenase	[EC:1.1.-.-]
K00630	glycerol-3-phosphate O-acyltransferase [EC:2.3.1.15]	-2.994	0.0296	0.13	Down	Transferase	[EC:2.3.1.15]
K01408	insulysin [EC:3.4.24.56]	-2.994	0.0296	0.13	Down	Other function	[EC:3.4.24.56]
K02759	PTS system, cellobiose-specific IIA component [EC:2.7.1.69]	-1.242	0.0297	0.42	Down	Other function	[EC:2.7.1.69]
K03399	precorrin-6Y C5,15-methyltransferase [EC:2.1.1.132]	-1.723	0.0303	0.3	Down	Transferase	[EC:2.1.1.132]
K07096	None	-1.634	0.0304	0.32	Down	Other function	No EC number
K13042	dimethylglycine N-methyltransferase [EC:2.1.1.161]	-1.743	0.0304	0.3	Down	Transferase	[EC:2.1.1.161]
K00221	alkylmercury lyase [EC:4.99.1.2]	-1.445	0.0305	0.37	Down	Lyase	[EC:4.99.1.2]
K06212	formate transporter	-1.608	0.0315	0.33	Down	Transporter	No EC number
K04073	acetaldehyde dehydrogenase [EC:1.2.1.10]	-1.177	0.0315	0.44	Down	Dehydrogenase	[EC:1.2.1.10]
K00021	3-hydroxy-3-methylglutaryl-CoA reductase [EC:1.1.1.34];hydroxymethylglutaryl-CoA reductase (NADPH) [EC:1.1.1.34]	-1.382	0.0315	0.38	Down	Reductase	[EC:1.1.1.34]
K06198	competence protein CoiA	-2.961	0.0328	0.13	Down	Other function	No EC number
K07710	two-component system, NtrC family, sensor histidine kinase AtoS [EC:2.7.13.3]	-1.71	0.034	0.31	Down	Kinase	[EC:2.7.13.3]
K00603	glutamate formiminotransferase [EC:2.1.2.5]	-1.62	0.0341	0.33	Down	Transferase	[EC:2.1.2.5]
K02626	arginine decarboxylase [EC:4.1.1.19]	-1.571	0.0356	0.34	Down	Other function	[EC:4.1.1.19]
K00691	maltose phosphorylase [EC:2.4.1.8]	-4.486	0.036	0.04	Down	Other function	[EC:2.4.1.8]
K07039	uncharacterized protein	-1.099	0.0378	0.47	Down	Other function	No EC number
K05714	2-hydroxy-6-ketonona-2,4-dienedioic acid hydrolase [EC:3.7.1.-]	-1.089	0.0379	0.47	Down	Hydrolase	[EC:3.7.1.-]
K02499	tetrapyrrole methylase family protein / MazG family protein	-1.29	0.0384	0.41	Down	Other function	No EC number
K07777	two-component system, NarL family, sensor histidine kinase DegS [EC:2.7.13.3]	-2.117	0.0389	0.23	Down	Kinase	[EC:2.7.13.3]
K03265	peptide chain release factor eRF subunit 1;peptide chain release factor subunit 1	-2.894	0.0392	0.13	Down	Other function	No EC number
K08996	putative membrane protein	-1.137	0.0396	0.45	Down	Membrane protein	No EC number
K06409	stage V sporulation protein B	-3.82	0.0396	0.07	Down	Other function	No EC number
K10116	maltooligosaccharide transport system ATP-binding protein	-1.63	0.04	0.32	Down	Transporter	No EC number
K01155	type II restriction enzyme [EC:3.1.21.4]	-1.464	0.04	0.36	Down	Other function	[EC:3.1.21.4]
K14392	sodium/pantothenate symporter	-1.155	0.0408	0.45	Down	Other function	No EC number
K03788	acid phosphatase (class B) [EC:3.1.3.2]	-1.169	0.0422	0.44	Down	Other function	[EC:3.1.3.2]
K05880	transcriptional activator for dhaKLM operon	-1.169	0.0422	0.44	Down	Other function	No EC number
K01103	6-phosphofructo-2-kinase / fructose-2,6-bisphosphatase [EC:2.7.1.105 3.1.3.46];fructose-2,6-bisphosphatase [EC:3.1.3.46]	-1.377	0.0423	0.39	Down	Kinase	[EC:3.1.3.46]
K07023	putative hydrolases of HD superfamily	-1.173	0.0427	0.44	Down	Hydrolase	No EC number
K10542	methyl-galactoside transport system ATP-binding protein [EC:3.6.3.17]	-1.302	0.0443	0.41	Down	Transporter	[EC:3.6.3.17]
K10541	methyl-galactoside transport system permease protein	-1.302	0.0443	0.41	Down	Transporter	No EC number
K03765	transcriptional activator of cad operon	-1.169	0.0448	0.44	Down	Other function	No EC number
K05823	N-acetyldiaminopimelate deacetylase [EC:3.5.1.47]	-4.511	0.045	0.04	Down	Other function	[EC:3.5.1.47]
K03930	putative tributyrin esterase [EC:3.1.1.-]	-4.573	0.045	0.04	Down	Other function	[EC:3.1.1.-]
K07570	general stress protein 13	-4.573	0.045	0.04	Down	Other function	No EC number
K11617	two-component system, NarL family, sensor histidine kinase LiaS [EC:2.7.13.3]	-4.573	0.045	0.04	Down	Kinase	[EC:2.7.13.3]
K09006	hypothetical protein	-1.71	0.0467	0.31	Down	Other function	No EC number
K07468	putative ATP-dependent DNA ligase [EC:6.5.1.1]	-1.716	0.0468	0.3	Down	Ligase	[EC:6.5.1.1]
K00394	adenylylsulfate reductase, subunit A [EC:1.8.99.2]	-1.488	0.0468	0.36	Down	Reductase	[EC:1.8.99.2]
K03462	nicotinamide phosphoribosyltransferase [EC:2.4.2.12]	-2.303	0.0478	0.2	Down	Transferase	[EC:2.4.2.12]
K13378	NADH dehydrogenase I subunit C/D [EC:1.6.5.3];NADH-quinone oxidoreductase subunit C/D [EC:1.6.5.3]	-1.574	0.05	0.34	Down	Dehydrogenase	[EC:1.6.5.3]
